# Supplementary material for: The stability and modulation of if-then rules versus prospective planning in movement selection under dual-tasking conditions
Source: Sci Rep. 2025 Jan 8;15:1341. doi: 10.1038/s41598-024-81630-5 (PMC11711758; doi:10.1038/s41598-024-81630-5)
Supplement: Supplementary file 2 — Supplementary Material 2 [file 41598_2024_81630_MOESM2_ESM.xlsx]

## Sheet: Tabelle1
ID	EXVersion	SeqTasks	SeqTrials	RT_Activity_Plan	MT_Activity_Plan	PC_Activity_Plan	BIS_Activity_Plan	RT_Activity_Rule	MT_Activity_Rule	PC_Activity_Rule	BIS_Activity_Rule	RT_BOSU_Plan	MT_BOSU_Plan	PC_BOSU_Plan	BIS_BOSU_Plan	RT_BOSU_Rule	MT_BOSU_Rule	PC_BOSU_Rule	BIS_BOSU_Rule	RT_Calculus_Plan	MT_Calculus_Plan	PC_Calculus_Plan	BIS_Calculus_Plan	RT_Calculus_Rule	MT_Calculus_Rule	PC_Calculus_Rule	BIS_Calculus_Rule	RT_Object_Plan	MT_Object_Plan	PC_Object_Plan	BIS_Object_Plan	RT_Object_Rule	MT_Object_Rule	PC_Object_Rule	BIS_Object_Rule	RT_ST_Plan	MT_ST_Plan	PC_ST_Plan	BIS_ST_Plan	RT_ST_Rule	MT_ST_Rule	PC_ST_Rule	BIS_ST_Rule
DT_001	EX1	A_O_B_C	A1_B2	797.835	2926.29	0.94	-0.296908	705.585	2591.02	0.94	-0.248838	2393.07	2419.28	0.94	-1.12815	1198.66	2560.19	1	0.619118	7638.05	2499.55	1	-2.73631	5891.75	2616.86	1	-1.82635	902.06	2763.4	0.94	-0.351218	869.375	2976.15	1	0.790704	695.87	2034.84	0.95	-0.0562945	680.84	2132.65	1	0.888946
DT_002	EX1	A_O_B_C	B1_A2	1945.03	1840.16	0.875	-2.11332	1212.61	1627.76	1	0.611854	1378.36	1562.18	1	0.525485	825.815	1452.57	1	0.813403	4370.41	1351.07	1	-1.03362	3690.89	1383.44	1	-0.679533	1275.73	2068.9	1	0.578961	1238.02	1814.62	1	0.598611	946.37	1288.43	0.985	0.469361	779.34	1281.27	1	0.83762
DT_003	EX1	A_B_C_O	A1_B2	1009.82	1657.61	1	0.717524	1008.75	1616.88	1	0.718079	946.19	1554.88	1	0.750678	742.375	1575.88	1	0.856881	1212.82	1633	1	0.611745	1289.57	1602.54	1	0.571752	1224.5	1726.92	1	0.605656	967.46	1876.91	1	0.739594	663.54	1541.9	0.98	0.522997	678.915	1512.98	1	0.889949
DT_004	EX1	A_B_C_O	B1_A2	839.335	2069.25	1	0.806358	693.75	2079	1	0.882219	643.67	1973.79	1	0.908315	588.775	2080	1	0.936919	1290.63	1878.28	1	0.571197	637	1993.27	0.915	-0.681805	831.355	2153.58	1	0.810516	1536.12	2137.75	1	0.443274	784.74	1835.56	0.955	-0.00886194	717.53	1861.59	1	0.869828
DT_005	EX1	O_B_A_C	A1_B2	1912.59	1936.62	1	0.247109	2113.59	1961.42	1	0.142372	3305.94	1902.61	1	-0.47894	2033.39	1975.94	1	0.184157	21513.1	2188.07	1	-9.96632	12868.2	2288.15	1	-5.46163	5472.62	2374.61	0.94	-2.73285	2638.8	2237.66	1	-0.131305	1831.34	2119.3	1	0.289444	1289.68	2214.25	1	0.571689
DT_006	EX1	O_B_A_C	B1_A2	2937.82	2824.38	1	-0.287118	2832.02	2948.15	1	-0.23199	1927.75	2638.57	1	0.239207	1987.14	2743.61	1	0.208257	5669.17	2712.88	1	-1.71037	5906.69	2771.62	1	-1.83414	3629.82	2990.44	1	-0.647705	4916.77	3255.69	1	-1.31831	1521.95	2585.66	0.98	0.0756946	1503.65	2672.9	1	0.460194
DT_007	EX1	B_A_O_C	A1_B2	1273.29	1877.04	1	0.580232	1252.05	1856.14	1	0.5913	1345.94	1850.73	1	0.542376	1463.76	1842.15	1	0.480985	4649.1	1989.27	1	-1.17884	4174.26	1888.75	1	-0.931402	2239.67	2299.11	1	0.0766714	1738.12	2293.38	1	0.338016	1170.32	1937.64	1	0.633888	996.92	1931.39	1	0.724243
DT_008	EX1	B_A_O_C	A2_B1	1419.41	2046.27	1	0.50409	1670.62	2070.59	1	0.373189	1695.86	1884.19	1	0.360042	1052.38	1934.5	1	0.695347	4573.31	2007.75	1	-1.13934	5053.54	2077.12	1	-1.38958	3285.67	2252.19	1	-0.468378	1963.21	2297.04	1	0.220729	922.12	1961.97	1	0.76322	1025.13	1990.47	0.985	0.428321
DT_009	EX1	C_A_B_O	A1_B2	1946.94	1900.94	1	0.229207	1380.82	1925.88	1	0.524203	2057.41	2036.16	0.915	-1.42195	1302.12	2086.08	0.915	-1.02839	3115.57	1944.82	1	-0.37974	2680.11	2054.38	1	-0.15283	2005.29	2189.67	1	0.198802	1908.27	2692.36	1	0.249357	719.305	1802.38	0.985	0.58768	728.675	2031.63	1	0.86402
DT_010	EX1	C_A_B_O	B1_A2	763.505	2265.76	1	0.845871	949.665	2311.69	1	0.748867	596.145	2264.12	1	0.933079	746.105	2201.04	1	0.854938	1145.21	2158.84	0.855	-2.07151	1855.66	2296.23	1	0.276769	942.96	2304.23	1	0.752361	1017.77	2354.41	1	0.713379	655.39	2200.7	0.98	0.527244	654.515	2233.15	1	0.902664
DT_011	EX1	B_C_O_A	A1_B2	751.145	1434.5	1	0.852312	931.5	1400.94	1	0.758332	986.44	1435.76	1	0.729704	1322.44	1405.82	1	0.554621	3667.61	1413.32	1	-0.667397	3374.4	1484.82	1	-0.514613	1955.25	1527.51	1	0.224877	1139.36	1534.79	1	0.650023	852.625	1356.37	1	0.799432	774.125	1372.51	1	0.840337
DT_012	EX1	B_C_O_A	B1_A2	940.625	1825.57	1	0.753577	942.25	1840.57	1	0.752731	919.44	1812.57	0.915	-0.828978	962.5	1826.34	1	0.742179	2130.04	2008.07	1	0.133797	2922.07	1971.5	1	-0.278911	1156.9	1958.13	1	0.640881	1014.21	1908.42	1	0.715234	863.6	1749.22	0.985	0.512491	825.455	1810.32	1	0.81359
DT_014	EX1	A_O_B_C	B2_A1	1575.05	3735.86	0.94	-0.701896	1235.38	3704.62	1	0.599989	1001.27	3544.48	0.94	-0.402914	782.63	3369.94	1	0.835905	1783.39	3393.52	0.875	-2.02909	1506.51	3445.93	1	0.458709	1391.61	3946.55	1	0.518581	1263.51	3969.69	1	0.585331	854.195	3308.45	0.96	0.0486873	813.295	3363.22	1	0.819927
DT_015	EX1	A_B_C_O	A2_B1	1330.84	1796.11	0.94	-0.574644	1369.84	2033.88	0.915	-1.06367	1359.69	1442.67	1	0.535211	1165.94	1610.13	1	0.63617	3807.34	1620.12	1	-0.740207	4355.23	1552.82	1	-1.0257	834.19	1672	1	0.809039	1083.79	1896.59	1	0.678977	717.335	1481.12	0.935	-0.348702	711.85	1496.52	0.985	0.591565
DT_016	EX2	A_B_C_O	B2_A1	610.88	1924.41	0.94	-0.19949	533.855	1938.53	1	0.965537	534.505	1799.15	1	0.965198	503	1657.76	1	0.981615	650.065	1863.71	0.875	-1.43854	771.685	1815.25	1	0.841609	681.565	2093.63	1	0.888568	601	1727.07	1	0.930549	544.265	1655.71	0.955	0.116445	531.57	1475.98	1	0.966728
DT_017	EX1	O_B_A_C	A2_B1	823.75	1676.19	1	0.814479	888.585	1687.94	1	0.780694	680.08	1719.59	1	0.889342	806.605	1508.23	1	0.823413	3275	1596.38	1	-0.462818	3553.12	1612.5	1	-0.607743	826.46	1989.88	0.915	-0.780528	1088.55	2744.46	1	0.676499	715.95	1530.44	0.95	-0.0667577	728.705	1484.82	0.985	0.582782
DT_018	EX1	O_B_A_C	B2_A1	3684.54	2288.94	1	-0.676221	2512.69	2340.19	1	-0.0655938	2432.36	2145.82	0.875	-2.36725	2702	2137.66	1	-0.164239	7561.27	2259.07	0.915	-4.2899	7561.26	2266.19	1	-2.6963	5098.38	4465.26	1	-1.41294	2917.4	4633.15	0.94	-1.40137	1443.18	1890.51	1	0.491706	1248.52	1863.9	1	0.59314
DT_019	EX1	B_A_O_C	A2_B1	1315.03	2818.23	1	0.558485	1247.53	2795.8	1	0.593658	1240.7	2499.75	1	0.597212	1268.51	2573.86	1	0.582726	7633.62	2584.96	1	-2.73401	10300.8	2631.48	1	-4.12383	1700.5	3686.63	1	0.357622	1272.34	3328.13	1	0.58073	830.225	2233.98	1	0.811105	796.57	2322.43	1	0.828642
DT_020	EX1	B_A_O_C	B2_A1	1103.78	2383.19	1	0.668563	992.21	2359.55	1	0.726698	1093.88	2321.28	1	0.673722	1138.91	2167.79	1	0.650253	1234	2326.62	1	0.600706	1185.32	2211.36	1	0.626074	1132.42	2598.59	1	0.653637	1020.38	2585.19	1	0.712019	822.79	2159.3	1	0.814979	747.92	2122.09	0.985	0.572769
DT_021	EX1	C_A_B_O	A2_B1	789.685	1531.64	0.88	-1.41755	708.645	1468	1	0.874457	568.23	1538.15	1	0.947625	633.48	1369.75	1	0.913624	5022.41	1738.94	1	-1.37336	5837.31	1656.62	1	-1.79799	742.335	2238.5	1	0.856902	719.525	1608.69	1	0.868788	649.695	1414.42	0.87	-1.53209	639.7	1406.8	0.985	0.629161
DT_022	EX1	C_A_B_O	B2_A1	1114.86	3032.04	0.94	-0.462101	948.045	3081.82	1	0.749711	717.795	2812.46	0.94	-0.255201	744.63	2698.63	1	0.855706	1691.44	3124.9	0.855	-2.35614	2149.36	3002.76	1	0.123733	844.29	2932.27	1	0.803776	900.96	3108.21	1	0.774246	681.21	2613.18	0.935	-0.329878	665.45	2567.65	1	0.896966
DT_023	EX1	B_C_O_A	A2_B1	906.815	1746.69	1	0.771195	810.315	1596.36	1	0.821479	968.5	1517.41	0.915	-0.854543	1375.84	1846.9	1	0.526798	7084.4	1472.19	0.94	-3.57271	6753.12	1515.88	1	-2.2752	959.775	1717.61	1	0.743599	1189.12	1712.94	1	0.624089	963.49	1725.53	0.925	-0.66445	906.97	1771.8	0.97	0.208669
DT_024	EX1	B_C_O_A	B2_A1	2581.67	2228.3	1	-0.101538	1455.86	2264.5	1	0.485102	1999.21	2257.91	1	0.20197	2055.94	2200.44	1	0.172409	4220.77	2101.48	0.875	-3.29916	4805.26	1911.69	1	-1.2602	2161.67	2178.04	1	0.117316	2338.03	2452.94	1	0.0254206	1673.41	2078.07	1	0.371738	1119.99	2017.5	1	0.660114
DT_025	EX1	A_O_C_B	A1_B2	1430.71	2635.4	1	0.498204	1752.39	2699.61	1	0.330581	1108.57	2432.86	1	0.666067	1065.52	2301.14	1	0.688497	2354.41	2328	0.94	-1.10801	2704.21	2583.38	1	-0.165391	1639.12	3128.12	0.795	-3.45377	1841.59	3334.23	1	0.284105	848.71	2202.82	0.985	0.52025	834.69	2233.45	1	0.808778
DT_026	EX2	A_O_C_B	B1_A2	1105.82	2033.63	0.92	-0.832354	1138.01	2070.44	1	0.650727	926.665	1819.42	1	0.760852	951.63	1970.57	1	0.747843	4641.96	1971.19	0.815	-4.64353	4255	1869.38	0.92	-2.47333	1302.98	2201.21	0.69	-5.24717	1511	2103.63	1	0.456367	873.575	1773.43	1	0.788516	915.49	1997.54	1	0.766675
DT_027	EX2	A_B_C_O	A1_B2	1026.62	2814.91	0.855	-2.00972	1092.09	3030.59	1	0.674655	980.69	2643.26	1	0.7327	788.315	2685.36	1	0.832943	1196.61	2700.82	1	0.620191	1323.25	3132.19	1	0.554199	985.815	3198.92	0.915	-0.863565	1116	3356.75	1	0.662193	715.665	2688.76	1	0.8708	726.075	2696.45	0.98	0.490412
DT_029	EX2	O_B_A_C	A1_B2	1366.82	2416.78	1	0.531498	1118.52	2384.43	1	0.66088	1029.61	2086.71	1	0.707212	890.04	2136.96	1	0.779936	6122.48	3249.65	1	-1.94658	4930.25	2845.57	1	-1.32534	1559.54	3529.21	1	0.431073	1737.34	3259.55	1	0.338428	631.07	2097.11	1	0.91488	638.64	2153.54	1	0.910936
DT_030	EX2	O_B_A_C	B1_A2	1465.14	2082.82	1	0.480261	798.44	2054.38	1	0.827667	1094.9	2111.34	1	0.673188	757.75	1986.66	1	0.84887	3247.76	2029.44	1	-0.448621	2785.23	2328.46	1	-0.207609	1699.86	2808.19	1	0.357958	1973.25	2931.88	1	0.215497	838.695	1731.83	1	0.806691	716.34	1782.13	1	0.870448
DT_031	EX2	B_A_O_C	A1_B2	639.105	1525.46	1	0.910693	690.63	1494.76	1	0.883845	474.355	1409.66	1	0.996541	523.67	1439.86	0.94	-0.154046	960.02	1474.67	0.94	-0.381419	1540.94	1473.82	0.875	-1.90276	585.855	1404	1	0.938441	705.04	1505.36	1	0.876336	534.43	1490.92	0.97	0.402792	525.45	1467.14	1	0.969917
DT_032	EX2	B_A_O_C	A2_B1	1196.38	1579.46	1	0.620311	1310.94	1520.88	1	0.560614	562.815	1362.94	1	0.950447	648.625	1392	1	0.905733	822.255	1406.82	1	0.815258	1119.59	1364.84	1	0.660325	1289.68	1571.93	1	0.571689	1440.88	1549.88	0.88	-1.75687	618.665	1238.63	1	0.921344	666.07	1276.31	0.98	0.521679
DT_033	EX2	C_A_B_O	A1_B2	1222.67	2232.59	0.94	-0.518281	991.395	2166.04	1	0.727122	1297.07	2136.44	1	0.567844	1337.03	2117.61	1	0.547021	1640.88	2444.44	1	0.388689	1344.38	2207.67	1	0.543189	1451.9	2536.61	1	0.487162	1558.13	2951.19	1	0.431808	777.715	1898.72	0.95	-0.0989422	699.38	1854.37	1	0.879285
DT_034	EX2	C_A_B_O	B1_A2	1017.94	1954.46	1	0.71329	1033.86	2025.03	1	0.704997	825.815	1800.88	1	0.813403	778.145	1757.77	1	0.838242	2798.02	2053.88	1	-0.214273	2945.84	1978.11	1	-0.291297	1203.69	2119.26	1	0.6165	808.065	2091.96	1	0.822652	889.86	1870.22	1	0.78003	813.22	1936.16	1	0.819966
DT_035	EX2	B_C_O_A	A1_B2	1195.14	1768	1	0.620952	1220.67	1863.59	0.94	-0.517239	1394.73	1702.4	1	0.516953	1154.75	1753.54	1	0.642001	3390.7	1705.67	0.815	-3.99152	2949.36	1722.98	0.94	-1.41802	1318.38	1790.28	1	0.55674	1760.88	1915.14	1	0.326159	844.8	1593.93	0.97	0.241065	750.47	1633.06	0.945	-0.178486
DT_036	EX2	B_C_O_A	B1_A2	2087.32	1932.32	1	0.156061	1894.75	1749.66	1	0.256402	2735.12	1899.69	1	-0.1815	1024.11	1995.69	1	0.710078	6080.88	1904.88	1	-1.9249	6484.31	1770.82	1	-2.13513	2447.09	2182.73	1	-0.0314083	3279.17	1990.4	1	-0.464991	962.035	1972.53	0.985	0.461198	916.605	1989.61	1	0.766094
DT_037	EX2	A_O_C_B	A2_B1	912.94	2000.88	0.815	-2.70041	772.75	2161.86	1	0.841054	899.355	1884.48	1	0.775082	1095.38	1940.88	1	0.672938	917.255	1948.39	1	0.765755	808.125	1979.62	1	0.82262	1080.17	2168.52	0.94	-0.444027	1700.69	2263.29	1	0.357523	717.325	1855.08	0.985	0.588712	625.41	1807.58	1	0.91783
DT_038	EX2	A_O_C_B	B2_A1	893.145	1475.8	1	0.778318	735.855	1485.19	1	0.860279	732.04	1488	1	0.862267	677.795	1462.09	1	0.890533	3522.69	1414.4	1	-0.591884	3070.14	1461.07	1	-0.356072	1141.12	1830.82	1	0.649101	805.4	1667.44	1	0.82404	826.075	1599.08	0.98	0.438304	689.67	1593.12	1	0.884345
DT_039	EX2	A_B_C_O	A2_B1	2237.57	2186.5	1	0.0777683	2029.39	2197.26	1	0.186241	1661.91	1914.38	1	0.377728	1773.94	2051.69	1	0.319354	7329.5	2090.38	1	-2.57554	5764.88	2042.57	1	-1.76024	2732.04	2193.84	0.855	-2.89838	2031.08	2197.77	1	0.185363	1578.95	1973.31	1	0.420959	1637.7	2113.47	1	0.390346
DT_040	EX2	A_B_C_O	B2_A1	2366.19	1571.41	0.94	-1.11415	1339	1605.91	1	0.545992	1596.23	1355.2	1	0.411955	1214.59	1525.88	1	0.610822	1475.69	1364.53	1	0.474766	1168.12	1370.54	1	0.635032	1181.15	1566.29	0.915	-0.96535	983.855	1470.88	1	0.731051	856.585	1175.87	0.96	0.047442	864.96	1262.46	0.985	0.511782
DT_041	EX2	O_B_A_C	A2_B1	2468.07	1959.5	0.915	-1.63594	783.585	1935.36	1	0.835408	963.71	1768.82	1	0.741548	952.815	1851.34	1	0.747225	3770.44	1763.82	0.875	-3.0645	3472.57	1738.94	1	-0.565765	3042.14	2824.66	1	-0.341482	1207.36	3068.4	1	0.61459	937.525	1736.62	0.845	-2.15077	779.61	1725.84	1	0.837479
DT_042	EX2	O_B_A_C	B2_A1	1526.09	2570.73	1	0.448506	1553.66	2420.62	1	0.434135	864.04	2262.71	1	0.793484	1014.17	2258.92	1	0.715255	4148.94	2380.38	1	-0.91821	5539.19	2312.14	1	-1.64264	1928.21	3278.39	0.94	-0.885924	2099.69	3118.4	1	0.149612	788.44	1966.5	1	0.832878	787.69	1972.3	1	0.833269
DT_043	EX2	B_A_O_C	A2_B1	677.565	1857.5	1	0.890653	637.895	1993.94	1	0.911324	627.895	1750.04	0.94	-0.208356	667.75	1920.59	1	0.895767	3299.19	1915.9	1	-0.475423	3999.29	1892.73	1	-0.840231	704.23	1896.32	1	0.876758	748.625	1945.81	0.915	-0.73997	712.905	1813.76	0.92	-0.627616	663.085	1908.42	0.98	0.523234
DT_044	EX2	B_A_O_C	B2_A1	1571.76	2176.32	1	0.424708	1814.55	2232.04	1	0.298195	1100.86	2182.27	1	0.670085	1451.53	2151.32	1	0.487358	3731.84	2065.19	1	-0.700866	4082.73	2030.46	1	-0.88371	1745.96	2165.61	1	0.333934	1756	2217.19	1	0.328702	883.82	2208.84	0.985	0.501955	890.31	2246.57	1	0.779796
DT_045	EX2	C_A_B_O	A2_B1	2913.07	2057.23	1	-0.274221	4887.83	2145.26	1	-1.30323	4209.94	2035.51	1	-0.949996	4381.15	1922.86	1	-1.03921	8408.04	2443.73	0.94	-4.26243	7871.31	2322.75	1	-2.85786	4579.94	2418.44	1	-1.1428	7340.75	2155.82	1	-2.5814	1946.72	1870.25	0.975	-0.239383	1382.44	1823.87	0.96	-0.22657
DT_046	EX_2	C_A_B_O	B2_A1	655.27	2298.67	1	0.90227	632.065	2448.57	1	0.914362	580.065	1949.75	1	0.941458	543.565	1884.12	1	0.960477	1125.41	2536.19	0.77	-3.65479	1604.67	2224.96	0.875	-1.93596	653.705	2437.01	1	0.903086	630.815	2443.32	1	0.915013	615.585	1856.54	0.895	-1.04561	568.86	1893.28	1	0.947297
DT_047	EX2	B_C_O_A	A2_B1	956.75	1920.75	1	0.745175	997.88	1852	1	0.723743	1057.5	2029.5	0.915	-0.900919	1088.13	1992.82	1	0.676716	5842.85	2263.53	1	-1.80088	4798.6	2118.4	1	-1.25674	1580.94	2281.12	1	0.419922	2359.71	2272.59	1	0.014121	927.605	2015.09	0.98	0.385398	816.25	1918.86	1	0.818387
DT_048	EX2	B_C_O_A	B2_A1	1446.01	2558.32	1	0.490234	1483.04	2991.44	1	0.470936	2887.54	2379.25	1	-0.260921	2742.25	2630.44	1	-0.185213	5194.98	2498.19	0.94	-2.58817	6572.19	2882.38	1	-2.18092	2028.69	3462.88	1	0.186609	2608.07	3782.32	1	-0.115292	820.865	2170.78	0.96	0.0660549	833.24	2247.63	0.98	0.43457
DT_049	EX2	B_A_C_O	B1_A2	1730.57	3199.13	1	0.341956	1709.02	3072.86	1	0.353182	2023.15	2764.16	1	0.189496	1366.32	2796.04	1	0.531759	2977.88	2592.78	1	-0.307992	3024.11	2778.52	1	-0.332082	1544.46	3067.15	1	0.438931	2789.48	3328.98	1	-0.209823	1318.71	2635.01	0.985	0.27534	1308.07	2830.61	1	0.562112
DT_050	EX1	A_O_C_B	A2_B1	1134.88	2118.59	1	0.652355	1059.62	2093.33	1	0.691569	802.125	1969.57	1	0.825747	700.79	1901.13	1	0.878551	947.04	1989.12	0.94	-0.374656	1106.82	2003.69	1	0.666979	1160.32	2188.69	1	0.639101	1745.12	2272.71	1	0.334369	823.97	1871.1	1	0.814364	765.695	1898.78	1	0.84473
