# Supplementary material for: The stability and modulation of if-then rules versus prospective planning in movement selection under dual-tasking conditions
Source: Sci Rep. 2025 Jan 8;15:1341. doi: 10.1038/s41598-024-81630-5 (PMC11711758; doi:10.1038/s41598-024-81630-5)
Supplement: Supplementary file 3 — Supplementary Material 3 [file 41598_2024_81630_MOESM3_ESM.xlsx]

## Sheet: Tabelle1
ID	BIS_Activity_Plan	BIS_Activity_Rule	BIS_BOSU_Plan	BIS_BOSU_Rule	BIS_Calculus_Plan	BIS_Calculus_Rule	BIS_Object_Plan	BIS_Object_Rule	BIS_ST_Plan	BIS_ST_Rule	Letter.No.Activity	Letter.No.BOSU	Letter.No.Object	Letter.No.Calculus	Correct.Percent.Activity	Correct.Percent.BOSU	Correct.Percent.Object	Correct.Percent.Calculus	Difficulty_Plan	Difficulty_Rule	Difficulty_Activity	Difficulty_Object	Difficulty_Calculus	Difficulty_BOSU	Rank_Difficulty_Activity	Rank_Difficulty_Object	Rank_Difficulty_Calculus	Rank_Difficulty_BOSU	Exhaustion	Activity_Efficiency	BOSU_Efficiency	Calculus_Efficiency	Object_Efficiency	ST_Efficiency	TAP1_median_ows	TAP2_median_ows	TAP3_median_ows	RMSSD_DT_all	RMSSD_activity	RMSSD_bosu	RMSSD_calculus	RMSSD_object
DT_001	-0.296908	-0.248838	-1.12815	0.619118	-2.73631	-1.82635	-0.351218	0.790704	-0.0562945	0.888946	12.1875	5.80645	18.2188	14.125	0.90625	0.90625	0.90625	0.84375	6.5	5	3	3	8.5	6.5	4	3	1	2	4.5	0.0480696	1.74727	0.909959	1.14192	0.945241	254	242	244	31.932	29.6254	33.1804	31.4399	33.4824
DT_003	0.717524	0.718079	0.750678	0.856881	0.611745	0.571752	0.605656	0.739594	0.522997	0.889949	11.1875	5.8125	13.8064	14.2188	0.875	0.84375	0.8125	0.6875	4	5	3	4	8	6	4	3	1	2	9	0.00055495	0.106204	-0.0399929	0.133938	0.366952	238	267	216	56.5092	53.0374	50.5322	59.7854	62.6818
DT_004	0.806358	0.882219	0.908315	0.936919	0.571197	-0.681805	0.810516	0.443274	-0.00886194	0.869828	12.2812	5.90625	17.4062	14.0938	0.875	0.9375	0.875	0.875	6	8	7	4	8	7	3	4	1	2	7	0.0758614	0.0286047	-1.253	-0.367241	0.87869	250	237	241	48.1415	48.5471	49.5391	47.9938	46.4858
DT_005	0.247109	0.142372	-0.47894	0.184157	-9.96632	-5.46163	-2.73285	-0.131305	0.289444	0.571689	9.5625	5.51613	16.5	14.0625	0.59375	0.875	0.65625	0.9375	6	5	2	2	6	3	3	2	1	4	7	-0.104737	0.663097	4.50469	2.60154	0.282245	273	264	208	27.5236	29.8796	29.0275	24.7837	26.4036
DT_006	-0.287118	-0.23199	0.239207	0.208257	-1.71037	-1.83414	-0.647705	-1.31831	0.0756946	0.460194	13.5625	5.5	20.9062	14.125	0.875	0.875	0.78125	1	5.5	4.5	4	3	4.5	4	2	3	1	4	5	0.0551276	-0.0309495	-0.123767	-0.670609	0.384499	221	224	251	39.628	39.5802	36.2401	43.256	39.4356
DT_007	0.580232	0.5913	0.542376	0.480985	-1.17884	-0.931402	0.0766714	0.338016	0.633888	0.724243	12.375	5.64516	21.375	14.1562	0.8125	0.875	0.8125	0.875	7	6	2	2	10	3	4	3	1	2	7	0.0110677	-0.061391	0.247435	0.261345	0.0903552	230	209	200	43.9639	43.9657	47.4667	41.8798	42.5435
DT_009	0.229207	0.524203	-1.42195	-1.02839	-0.37974	-0.15283	0.198802	0.249357	0.58768	0.86402	11.8438	5.8125	15.1613	14.0625	0.84375	1	0.75	0.96875	1	4	6	3	8	5	2	4	1	3	8	0.294996	0.393566	0.226909	0.0505552	0.27634	219	211	202	30.5684	24.8742	23.8847	28.9082	44.6066
DT_010	0.845871	0.748867	0.933079	0.854938	-2.07151	0.276769	0.752361	0.713379	0.527244	0.902664	13.9062	5.9375	14.3226	13.6452	0.84375	0.90625	0.8125	0.78125	1	1	2	2	8	3	4	4	1	2	5	-0.0970042	-0.0781411	2.34828	-0.038982	0.375419	215	215	205	42.6197	43.5262	39.2126	46.8128	40.927
DT_011	0.852312	0.758332	0.729704	0.554621	-0.667397	-0.514613	0.224877	0.650023	0.799432	0.840337	10.9375	5.8125	19.3125	14.125	0.84375	1	0.90625	0.875	3	2	1	3	8	1	4	2	1	3	4	-0.0939793	-0.175083	0.152783	0.425146	0.0409048	209	224	216	36.4913	38.8032	35.982	35.3453	35.8347
DT_012	0.753577	0.752731	-0.828978	0.742179	0.133797	-0.278911	0.640881	0.715234	0.512491	0.81359	11.5938	5.75	14.6562	14	0.875	0.9375	0.8125	0.75	3	4	1	1	5	4	3	4	1	2	7	-0.000846755	1.57116	-0.412708	0.0743529	0.301099	218	226	221	13.6134	16.9467	14.3543	12.7145	10.4383
DT_014	-0.701896	0.599989	-0.402914	0.835905	-2.02909	0.458709	0.518581	0.585331	0.0486873	0.819927	14.3125	5.8125	13.375	14.1562	0.875	0.9375	0.5625	0.9375	3	4	3	4	6	3	4	2	1	3	3	1.30189	1.23882	2.4878	0.0667503	0.771239	274	261	240	55.0057	57.6769	50.5019	59.9059	51.9382
DT_015	-0.574644	-1.06367	0.535211	0.63617	-0.740207	-1.0257	0.809039	0.678977	-0.348702	0.591565	10.6875	5.75	14.75	14.1429	0.78125	0.9375	0.78125	0.5	2	5	2	2	8	3.5	3	4	1	2	6	-0.489026	0.100959	-0.285497	-0.130061	0.940267	256	255	241	27.6028	31.1306	24.2675	26.8672	28.1458
DT_016	-0.19949	0.965537	0.965198	0.981615	-1.43854	0.841609	0.888568	0.930549	0.116445	0.966728	14.75	5.8125	19.0312	14.125	0.8125	0.96875	0.8125	0.84375	2	2	2	3	8	1	3	2	1	4	4	1.16503	0.0164166	2.28015	0.0419808	0.850283	233	238	224	13.4615	13.907	14.0311	13.9593	11.9487
DT_017	0.814479	0.780694	0.889342	0.823413	-0.462818	-0.607743	-0.780528	0.676499	-0.0667577	0.582782	11.7812	5.75	19.4062	13.75	0.75	0.9375	0.875	0.65625	2	4	4	8	7	6	2	1	3	4	8	-0.0337842	-0.0659296	-0.144925	1.45703	0.64954	207	218	200	72.3497	69.0619	58.3801	76.8769	85.0798
DT_018	-0.676221	-0.0655938	-2.36725	-0.164239	-4.2899	-2.6963	-1.41294	-1.40137	0.491706	0.59314	10.7419	5.5	16.5625	13.8438	0.5	0.59375	0.46875	0.875	6	5	6	6	9	6	2	3	1	4	2	0.610627	2.20302	1.59361	0.011574	0.101433	233	217	205	34.8611	33.4886	30.6049	33.2075	42.1433
DT_019	0.558485	0.593658	0.597212	0.582726	-2.73401	-4.12383	0.357622	0.58073	0.811105	0.828642	11.125	5.71875	18.8125	13.75	0.90625	0.9375	0.78125	0.6875	3	4	2	2	8	4	4	3	1	2	6	0.0351729	-0.014486	-1.38982	0.223108	0.0175369	241	233	230	49.4883	49.8054	55.0652	45.5746	47.5081
DT_020	0.668563	0.726698	0.673722	0.650253	0.600706	0.626074	0.653637	0.712019	0.814979	0.572769	10.9688	5.78125	17.5938	14.125	0.78125	0.96875	0.8125	0.90625	1	1	2	2	3	3	4	3	1	2	8	0.0581343	-0.0234694	0.0253688	0.0583818	-0.242209	204	209	215	86.7506	85.8614	101.897	82.7075	76.5368
DT_021	-1.41755	0.874457	0.947625	0.913624	-1.37336	-1.79799	0.856902	0.868788	-1.53209	0.629161	12.4375	5.6875	17.9062	14.1562	0.875	0.90625	0.75	0.78125	5	1	3	3	9	5	4	3	1	2	7	2.29201	-0.0340005	-0.424628	0.0118858	2.16125	206	212	213	54.5717	53.6082	61.4542	58.0187	45.2056
DT_022	-0.462101	0.749711	-0.255201	0.855706	-2.35614	0.123733	0.803776	0.774246	-0.329878	0.896966	12.25	5.8125	17.4062	14.3438	1	0.90625	0.84375	0.75	2	3	2	3	7	2	4	2	1	3	4	1.21181	1.11091	2.47988	-0.0295296	1.22684	235	247	250	29.938	29.5546	26.229	30.6866	33.2817
DT_023	0.771195	0.821479	-0.854543	0.526798	-3.57271	-2.2752	0.743599	0.624089	-0.66445	0.208669	11.1875	5.70968	14.375	14.125	0.84375	0.9375	0.84375	0.9375	5	3	6	4	7	4	4	3	1	2	7	0.0502842	1.38134	1.29751	-0.11951	0.873119	282	240	211	96.9823	92.999	86.8051	94.9115	113.214
DT_024	-0.101538	0.485102	0.20197	0.172409	-3.29916	-1.2602	0.117316	0.0254206	0.371738	0.660114	15.0938	5.625	17.1875	14.0938	0.875	0.90625	0.84375	0.90625	3	4	1	3	7	5	4	3	1	2	8	0.586639	-0.0295609	2.03896	-0.091895	0.288376	306	308	328	34.9158	30.6854	39.6554	39.5822	29.7402
DT_025	0.498204	0.330581	0.666067	0.688497	-1.10801	-0.165391	-3.45377	0.284105	0.52025	0.808778	12.9062	5.875	20.7188	14.0625	0.90625	0.9375	0.875	0.6875	4	3	2	3	8	3	4	2	1	3	2	-0.167624	0.0224299	0.942619	3.73788	0.288528	246	236	225	30.911	29.1424	38.3214	26.1205	30.0599
DT_026	-0.832354	0.650727	0.760852	0.747843	-4.64353	-2.47333	-5.24717	0.456367	0.788516	0.766675	13.9032	5.8125	15.0625	14.125	0.84375	0.96875	0.90625	0.875	2	3	1	2	8	4	4	3	1	2	4	1.48308	-0.0130088	2.1702	5.70354	-0.0218411	223	214	203	32.3336	33.0312	32.2145	32.806	31.2825
DT_027	-2.00972	0.674655	0.7327	0.832943	0.620191	0.554199	-0.863565	0.662193	0.8708	0.490412	14.2812	5.78125	16.125	14.125	0.78125	0.96875	0.6875	0.90625	4	7	7	6	7.5	5	2	3	1	4	6	2.68438	0.100243	-0.0659921	1.52576	-0.380388	276	298	273	43.6681	46.297	43.8357	40.3794	44.1603
DT_029	0.531498	0.66088	0.707212	0.779936	-1.94658	-1.32534	0.431073	0.338428	0.91488	0.910936	13.5	5.71875	18.6129	13.9259	0.875	0.90625	0.78125	0.46875	3	3	5	6	9	3	3	2	1	4	9	0.129381	0.0727245	0.621247	-0.0926454	-0.00394457	244	225	202	26.5958	21.215	28.4033	29.0415	27.7233
DT_030	0.480261	0.827667	0.673188	0.84887	-0.448621	-0.207609	0.357958	0.215497	0.806691	0.870448	10	5.875	17.8125	14.1875	0.9375	0.96875	0.84375	0.84375	2	3	3	2	5	3	3	4	1	2	4	0.347406	0.175682	0.241012	-0.142461	0.0637567	256	254	241	25.8593	24.5594	25.2858	30.4993	23.0927
DT_031	0.910693	0.883845	0.996541	-0.154046	-0.381419	-1.90276	0.938441	0.876336	0.402792	0.969917	12.5625	5.8125	16.0312	14.25	0.8125	1	0.84375	0.5	2	2	3.5	3	6	2	2	3	1	4	3	-0.0268486	-1.15059	-1.52134	-0.0621049	0.567125	199	202	215	19.9612	19.6005	19.0402	23.8535	17.3504
DT_032	0.620311	0.560614	0.950447	0.905733	0.815258	0.660325	0.571689	-1.75687	0.921344	0.521679	12.5938	5.75	17.5938	14.125	0.875	0.84375	0.84375	0.84375	1	3	2	4	5	1	3	2	1	4	6	-0.0596975	-0.0447139	-0.154933	-2.32856	-0.399665	191	209	203	56.8217	52.3811	56.9556	64.0444	53.9059
DT_033	-0.518281	0.727122	0.567844	0.547021	0.388689	0.543189	0.487162	0.431808	-0.0989422	0.879285	13.3125	5.71875	17.6129	14.1562	0.75	0.9375	0.78125	0.71875	3	2	6	4	4	5	4	1	2	3	2	1.2454	-0.0208223	0.1545	-0.0553543	0.978228	226	224	215	41.2006	36.645	33.8936	38.0682	56.1956
DT_034	0.71329	0.704997	0.813403	0.838242	-0.214273	-0.291297	0.6165	0.822652	0.78003	0.819966	12.4688	5.8125	15.375	14.0968	0.875	1	0.875	0.75	2	3	5	5	8	6.5	4	3	1	2	9	-0.00829298	0.0248399	-0.0770234	0.206152	0.0399356	236	251	230	26.6055	23.1063	23.166	27.4481	32.7018
DT_035	0.620952	-0.517239	0.516953	0.642001	-3.99152	-1.41802	0.55674	0.326159	0.241065	-0.178486	14.3438	5.875	18.1875	14.125	0.9375	0.6875	0.84375	0.875	2	4	3	3	4	6	2	1	3	4	2	-1.13819	0.125049	2.5735	-0.23058	-0.419551	206	208	219	86.652	88.5679	86.7976	83.8792	87.3633
DT_036	0.156061	0.256402	-0.1815	0.710078	-1.9249	-2.13513	-0.0314083	-0.464991	0.461198	0.766094	7.90625	5.5	17.7812	14.125	0.65625	0.75	0.8125	0.90625	1	2	3	2	6	4	3	4	1	2	6	0.100342	0.891578	-0.210224	-0.433583	0.304895	284	299	284	28.7132	28.4883	28.4564	28.7955	29.1125
DT_037	-2.70041	0.841054	0.775082	0.672938	0.765755	0.82262	-0.444027	0.357523	0.588712	0.91783	15.6562	5.4375	17.4688	14.125	0.8125	0.84375	0.65625	0.90625	5	5	4	3	5	4	4	3	1	2	7	3.54146	-0.102145	0.0568654	0.80155	0.329118	261	238	236	40.9887	47.4631	39.7955	36.0354	40.6607
DT_038	0.778318	0.860279	0.862267	0.890533	-0.591884	-0.356072	0.649101	0.82404	0.438304	0.884345	11.2333	5.8125	17.1875	14.2188	0.875	0.96875	0.875	0.84375	4	2	4	2	8	5	3	2	1	4	7	0.0819606	0.028266	0.235812	0.174939	0.446041	224	226	220	26.8079	31.8312	25.5245	24.7062	25.1695
DT_039	0.0777683	0.186241	0.377728	0.319354	-2.57554	-1.76024	-2.89838	0.185363	0.420959	0.390346	11.375	5.6875	16.9062	14.1562	0.8125	0.875	0.75	0.90625	5	5	4	5	6	3	3	2	1	4	5	0.108473	-0.058374	0.815292	3.08374	-0.0306134	204	210	213	19.0588	25.1214	17.8859	16.9333	16.2946
DT_040	-1.11415	0.545992	0.411955	0.610822	0.474766	0.635032	-0.96535	0.731051	0.047442	0.511782	10.9062	5.6875	17.1875	14.0938	0.75	0.875	0.75	0.9375	5.5	4	8	6	5	6	1	2	4	3	4	1.66014	0.198867	0.160266	1.6964	0.46434	201	192	195	36.0368	53.821	29.5404	32.525	28.2608
DT_041	-1.63594	0.835408	0.741548	0.747225	-3.0645	-0.565765	-0.341482	0.61459	-2.15077	0.837479	7.96774	5.6875	17.5806	14.1875	0.59375	0.96875	0.78125	0.875	5	3	4	3	6	2	2	3	1	4	2	2.47134	0.00567716	2.49874	0.956072	2.98825	246	236	226	41.6893	42.1542	41.7797	39.2263	43.5973
DT_042	0.448506	0.434135	0.793484	0.715255	-0.91821	-1.64264	-0.885924	0.149612	0.832878	0.833269	12.625	5.84375	18.8438	14.0625	0.875	1	0.8125	0.8125	3	4	4	5	8	3	4	2	1	3	6.5	-0.0143714	-0.0782297	-0.724431	1.03554	0.00039081	314	307	289	56.8226	52.4829	55.6873	57.4645	61.6558
DT_043	0.890653	0.911324	-0.208356	0.895767	-0.475423	-0.840231	0.876758	-0.73997	-0.627616	0.523234	11.3226	5.84375	15.75	13.9375	0.875	0.96875	0.78125	0.53125	1	1	1	2	5	2	4	2	1	3	5	0.0206712	1.10412	-0.364808	-1.61673	1.15085	219	218	205	22.6389	22.0913	26.34	20.8162	21.3082
DT_044	0.424708	0.298195	0.670085	0.487358	-0.700866	-0.88371	0.333934	0.328702	0.501955	0.779796	10.625	5.75	14.3667	14.125	0.8125	0.90625	0.78125	0.96875	2	3	4	4	7	6	4	3	1	2	6	-0.126513	-0.182727	-0.182844	-0.00523164	0.277841	257	251	257	34.3289	34.174	41.3184	33.2349	28.5882
DT_045	-0.274221	-1.30323	-0.949996	-1.03921	-4.26243	-2.85786	-1.1428	-2.5814	-0.239383	-0.22657	14.2812	5.84375	16.5	14.1875	0.96875	0.9375	0.84375	0.5	4	5	3	2	7	2	2	3	1	4	8	-1.02901	-0.0892115	1.40457	-1.4386	0.0128122	229	237	218	30.406	30.5056	27.3897	30.556	33.1725
DT_046	0.90227	0.914362	0.941458	0.960477	-3.65479	-1.93596	0.903086	0.915013	-1.04561	0.947297	13.3438	5.75	17.0625	14.0938	0.8125	0.96875	0.8125	0.8125	3	4	4	4	6	3	3	2	1	4	8	0.0120917	0.0190194	1.71883	0.0119275	1.99291	226	220	213	25.2501	27.4732	24.7413	24.1054	24.6805
DT_047	0.745175	0.723743	-0.900919	0.676716	-1.80088	-1.25674	0.419922	0.014121	0.385398	0.818387	14.5312	5.6875	15.1613	14.0312	0.78125	0.96875	0.84375	0.75	4	2	1	3	5	3	4	2	1	3	2	-0.021432	1.57763	0.544138	-0.405801	0.432988	220	240	231	38.137	33.0654	53.6451	32.3181	33.5194
DT_048	0.490234	0.470936	-0.260921	-0.185213	-2.58817	-2.18092	0.186609	-0.115292	0.0660549	0.43457	12.2812	5.58064	19.25	14.125	0.8125	0.84375	0.8125	0.875	4	2	3	3	7	5	4	3	1	2	6	-0.0192982	0.0757077	0.407254	-0.301901	0.368515	231	224	205	31.2673	32.1444	31.6854	31.2825	29.9568
DT_049	0.341956	0.353182	0.189496	0.531759	-0.307992	-0.332082	0.438931	-0.209823	0.27534	0.562112	15.1562	5.74193	20.7742	14.125	0.6875	0.96875	0.71875	1	3	4	2	3	5	2	4	2	1	3	7	0.0112267	0.342263	-0.0240895	-0.648755	0.286772	240	244	240	18.2932	17.7304	19.7238	18.035	17.6834
