# Supplementary material for: The stability and modulation of if-then rules versus prospective planning in movement selection under dual-tasking conditions
Source: Sci Rep. 2025 Jan 8;15:1341. doi: 10.1038/s41598-024-81630-5 (PMC11711758; doi:10.1038/s41598-024-81630-5)
Supplement: Supplementary file 4 — Supplementary Material 4 [file 41598_2024_81630_MOESM4_ESM.xlsx]

## Sheet: Tabelle1
VP	Percent.Activitybase	Percent.Activityplan	Percent.Activityrule	Percent.BOSUbase	Percent.BOSUplan	Percent.BOSUrule	Percent.Objectbase	Percent.Objectplan	Percent.Objectrule	Percent.Calculusbase	Percent.Calculusplan	Percent.Calculusrule
DT_001	0.875	1	0.8125	0.875	0.8125	1	0.875	0.8125	1	1	0.875	0.8125
DT_002	1	0.8125	0.75	1	1	1	1	0.875	0.75	0.9375	0.6875	0.875
DT_003	0.875	0.875	0.875	0.875	0.875	0.8125	0.875	0.8125	0.8125	1	0.5625	0.8125
DT_004	0.875	0.75	1	0.9375	0.9375	0.9375	0.875	0.875	0.875	1	0.9375	0.8125
DT_005	0.5625	0.625	0.5625	0.9375	0.75	1	0.8125	0.625	0.6875	0.8125	0.9375	0.9375
DT_006	0.875	0.875	0.875	0.875	1	0.75	0.875	1	0.5625	1	1	1
DT_007	0.9375	0.75	0.875	1	0.9375	0.8125	0.9375	0.875	0.75	1	0.8125	0.9375
DT_008	1	1	0.875	0.9375	0.75	1	1	0.875	1	0.9375	0.6875	0.875
DT_009	0.8125	0.6875	1	1	1	1	0.8125	0.875	0.625	0.875	0.9375	1
DT_010	0.875	0.9375	0.75	0.9375	1	0.8125	0.875	0.75	0.875	0.9375	0.8125	0.75
DT_011	0.8125	0.875	0.8125	1	1	1	0.8125	0.9375	0.875	0.8125	0.875	0.875
DT_012	0.875	1	0.75	0.9375	0.875	1	0.875	0.75	0.875	1	0.6875	0.8125
DT_014	0.5625	0.875	0.875	1	0.9375	0.9375	0.625	0.5	0.625	0.9375	0.875	1
DT_015	0.9375	0.625	0.9375	0.9375	1	0.875	0.9375	0.8125	0.75	0.75	0.3125	0.6875
DT_016	0.9375	0.875	0.75	1	0.9375	1	1	0.75	0.875	1	0.75	0.9375
DT_017	0.625	0.625	0.875	1	1	0.875	0.8125	0.9375	0.8125	0.9375	0.8125	0.5
DT_018	0.5625	0.375	0.625	0.8125	0.5	0.6875	0.875	0.266667	0.647059	1	0.875	0.875
DT_019	0.9375	0.9375	0.875	1	1	0.875	0.9375	0.75	0.8125	0.75	0.8125	0.5625
DT_020	0.8125	0.75	0.8125	0.9375	1	0.9375	0.8125	0.875	0.75	1	0.8125	1
DT_021	0.9375	0.875	0.875	0.9375	0.9375	0.875	0.9375	0.625	0.875	0.9375	0.75	0.8125
DT_022	0.9375	1	1	0.875	0.9375	0.875	0.875	1	0.6875	1	0.8125	0.6875
DT_023	0.75	1	0.6875	0.9375	0.875	1	0.9375	0.875	0.8125	1	0.9375	0.9375
DT_024	0.9375	0.875	0.875	1	1	0.8125	0.9375	0.875	0.8125	1	0.875	0.9375
DT_025	0.875	0.9375	0.875	1	1	0.875	0.875	0.875	0.875	0.9375	0.8125	0.5625
DT_026	0.9375	0.8125	0.875	0.9375	0.9375	1	0.9375	1	0.8125	0.9375	0.8125	0.9375
DT_027	0.9375	0.75	0.8125	1	0.9375	1	0.9375	0.75	0.625	1	0.9375	0.875
DT_029	0.9375	0.8125	0.9375	0.9375	0.9375	0.875	0.9375	0.75	0.8125	0.875	0.3125	0.625
DT_030	0.9375	0.875	1	0.75	0.9375	1	0.9375	0.9375	0.75	0.9375	0.8125	0.875
DT_031	0.8125	0.6875	0.9375	1	1	1	0.8125	1	0.6875	0.875	0.6875	0.3125
DT_032	0.9375	0.9375	0.8125	0.875	0.9375	0.75	0.9375	0.8125	0.875	1	0.75	0.9375
DT_033	0.8125	0.625	0.875	1	1	0.875	0.75	0.875	0.6875	0.9375	0.625	0.8125
DT_034	0.9375	0.875	0.875	1	1	1	0.9375	0.75	1	0.9375	0.75	0.75
DT_035	0.9375	0.875	1	0.9375	0.6875	0.6875	1	0.9375	0.75	1	0.875	0.875
DT_036	0.8125	0.75	0.5625	0.875	0.625	0.875	0.75	0.75	0.875	1	0.875	0.9375
DT_037	0.8125	0.625	1	1	0.9375	0.75	0.8125	0.8125	0.5	1	0.875	0.9375
DT_038	0.875	0.8125	0.9375	0.9375	0.9375	1	0.875	0.875	0.875	1	0.8125	0.875
DT_039	0.8125	0.8	0.823529	0.9375	0.875	0.875	0.75	0.8125	0.6875	1	0.8125	1
DT_040	0.75	0.8125	0.6875	1	0.875	0.875	0.8125	0.6875	0.8125	0.9375	0.875	1
DT_041	0.625	0.5	0.6875	0.9375	1	0.9375	0.8125	0.75	0.8125	0.8125	0.875	0.875
DT_042	0.6875	0.8125	0.9375	0.875	1	1	0.9375	0.8125	0.8125	0.875	0.875	0.75
DT_043	0.875	0.875	0.875	1	1	0.9375	0.875	0.625	0.9375	1	0.4375	0.625
DT_044	0.8125	0.75	0.875	0.9375	0.9375	0.875	0.875	0.866667	0.705882	0.9375	0.9375	1
DT_045	0.9375	1	0.9375	1	0.9375	0.9375	0.875	0.8125	0.875	0.75	0.5625	0.4375
DT_046	0.9375	0.75	0.875	0.9375	0.9375	1	0.9375	0.875	0.75	1	0.8125	0.8125
DT_047	0.5625	0.8125	0.75	1	0.9375	1	0.6875	0.8125	0.875	0.9375	0.6875	0.8125
DT_048	0.9375	0.6875	0.9375	0.9375	0.875	0.8125	0.9375	1	0.625	0.9375	0.8125	0.9375
DT_049	0.8125	0.75	0.625	1	0.9375	1	0.8125	0.875	0.5625	1	1	1
DT_050	0.875	0.875	0.6875	1	1	1	0.875	0.9375	0.5	0.9375	0.75	0.9375
